# Supplementary material for: Vertical Graphene-Supported NiMo Nanoparticles as Efficient Electrocatalysts for Hydrogen Evolution Reaction under Alkaline Conditions
Source: Materials (Basel). 2023 Apr 18;16(8):3171. doi: 10.3390/ma16083171 (PMC10145461; doi:10.3390/ma16083171)
Supplement: Supplementary file 1 [file materials-16-03171-s001.zip]

Archive with 1 entries (1 files):
- materials-2281035-supplementary.pdf
